# Supplementary material for: Machine learning-based on cytotoxic T lymphocyte evasion gene develops a novel signature to predict prognosis and immunotherapy responses for kidney renal clear cell carcinoma patients
Source: Front Immunol. 2023 Jul 31;14:1192428. doi: 10.3389/fimmu.2023.1192428 (PMC10436106; doi:10.3389/fimmu.2023.1192428)
Supplement: Supplementary file 10 [file Table_1.xlsx]

## Sheet: Sheet1
Supplementary Table S1 Basic clinical characteristics of datasets and in-house cohort
Dataset	TCGA	E-MTAB-1980	GSE22541	AHHXMC cohort	Metastatic patients in AHHXMC cohort
Number of Patients (%)	528 (100%)	101 (100%)	40 (100%)	80 (100%)	9 (100%)
Age (year)	26-88	35-91		31-79	50-79
Gender
Female	184 (34.8)	24 (23.8)	16 (40.0)	18 (22.5)
Male	344 (65.2)	77 (76.2)	24 (60.0)	62 (77.5)	9 (100%)
Grade
G1	13 (2.5)	13 (12.9)	3 (7.5)	7 (8.75)
G2	227 (43)	59 (58.4)	21 (52.5)	43 (53.75)	2 (22.2%)
G3	205 (38.8)	22 (21.8)	8 (20.0)	12 (15.0)	1 (11.1%)
G4	75 (14.2)	5 (4.9)		13 (16.25)	6 (66.7%)
Not available	8 (1.5)	2 (2.0)	8 (20.0)	5 (6.25)
T
T1	268 (50.7)	68 (67.3)	8 (20.0)	41 (51.25)	1 (11.1%)
T2	69 (13.1)	11 (10.9)	13 (32.5)	6 (7.5)
T3	180 (34.1)	21 (20.8)	13 (32.5)	11 (13.75)	2 (22.2%)
T4	11 (2.1)	1 (0.1)		19 (23.75)	6 (66.7%)
Not available			6 (15.0)	3 (3.75)
N
N0	239 (45.3)	94 (93.1)	32 (80.0)	64 (80.0)	3 (33.3%)
N1	16 (3.0)	3 (2.9)		14 (17.5)	6 (66.7%)
N2		4 (4.0)
Not available	273 (51.7)		8 (20.0)	2 (2.5)
M
M0	419 (79.4)	89 (88.1)	29 (72.5)	65 (81.25)
M1	79 (14.9)	12 (11.9)	4 (10.0)	9 (11.25)	9 (100%)
Not available	30 (5.7)		7 (17.5)	6 (7.5)
Stage
Stage I	262 (49.6)
Stage II	57 (10.8)
Stage III	123 (23.3)
Stage IV	83 (15.7)
Not available	3 (0.6)
Survival outcome	Overall survival	Overall survival	Disease-free survival	Overall survival	Overall survival
Time from diagnosis to systemic therapy < 1 year
No					3 (33.3%)
Yes					6 (66.7%)
Hemoglobin < LLN
No					5 (55.6%)
Yes					4 (44.4%)
Corrected calcium > ULN
No					9 (100%)
Yes
Karnofsky performance status < 80%
No					8 (88.9%)
Yes					1 (11.1%)
Platelet count > ULN
No					8 (88.9%)
Yes					1 (11.1%)
Neutrophil count > ULN
No					5 (55.6%)
Yes					4 (44.4%)
IMDC score
0
1-2					7 (77.8%)
>=3					2 (22.2%)
Abbreviations: ULN, upper limit of normal; LLN, lower limit of normal;IMDC, International Metastatic Renal Cell Carcinoma Database Consortium.
