# Supplementary material for: Machine learning-based on cytotoxic T lymphocyte evasion gene develops a novel signature to predict prognosis and immunotherapy responses for kidney renal clear cell carcinoma patients
Source: Front Immunol. 2023 Jul 31;14:1192428. doi: 10.3389/fimmu.2023.1192428 (PMC10436106; doi:10.3389/fimmu.2023.1192428)
Supplement: Supplementary file 18 [file DataSheet_1.zip]

Archive with 94 entries (66 files):
- Source data/
- Source data/IHC/
- Source data/IHC/High risk/
- Source data/IHC/High risk/D10-2.jpg
- Source data/IHC/High risk/E13.jpg
- Source data/IHC/High risk/F6.jpg
- Source data/IHC/low risk/
- Source data/IHC/low risk/B13.jpg
- Source data/IHC/low risk/B9.2x.jpg
- Source data/IHC/low risk/E9.jpg
- Source data/R Code/
- Source data/R Code/3dPCA.R
- Source data/R Code/CIBERSORT.R
- Source data/R Code/GO.R
- Source data/R Code/GSVA.R
- Source data/R Code/KEGG.R
- Source data/R Code/Nomo.R
- Source data/R Code/ROC.R
- Source data/R Code/Stemness.R
- Source data/R Code/WGCNA.R
- Source data/R Code/cluster.R
- Source data/R Code/clusterSur.R
- Source data/R Code/diff.R
- Source data/R Code/estimate.R
- Source data/R Code/score.R
- Source data/R Code/ssGSEA.R
- Source data/R Code/survial.R
- Source data/R Code/uniCox.R
- Source data/colony/
- Source data/colony/769-P/
- Source data/colony/769-P/NC/
- Source data/colony/769-P/NC/1.jpg
- Source data/colony/769-P/NC/2.jpg
- Source data/colony/769-P/NC/3.jpg
- Source data/colony/769-P/siSTAT2-1/
- Source data/colony/769-P/siSTAT2-1/1.jpg
- Source data/colony/769-P/siSTAT2-1/2.jpg
- Source data/colony/769-P/siSTAT2-1/3.jpg
- Source data/colony/769-P/siSTAT2-2/
- Source data/colony/769-P/siSTAT2-2/1.jpg
- Source data/colony/769-P/siSTAT2-2/2.jpg
- Source data/colony/769-P/siSTAT2-2/3.jpg
- Source data/colony/786-0/
- Source data/colony/786-0/NC/
- Source data/colony/786-0/NC/1.jpg
- Source data/colony/786-0/NC/2.jpg
- Source data/colony/786-0/NC/3.jpg
- Source data/colony/786-0/siSTAT2-1/
- Source data/colony/786-0/siSTAT2-1/1.jpg
- Source data/colony/786-0/siSTAT2-1/2.jpg
- Source data/colony/786-0/siSTAT2-1/3.jpg
- Source data/colony/786-0/siSTAT2-2/
- Source data/colony/786-0/siSTAT2-2/1.jpg
- Source data/colony/786-0/siSTAT2-2/2.jpg
- Source data/colony/786-0/siSTAT2-2/3.jpg
- Source data/qRT-PCR.xlsx
- Source data/transwell/
- Source data/transwell/769-P/
- Source data/transwell/769-P/invasion/
- Source data/transwell/769-P/invasion/NC.jpg
- Source data/transwell/769-P/invasion/siSTAT2-1.jpg
- Source data/transwell/769-P/invasion/siSTAT2-2.jpg
- Source data/transwell/769-P/migration/
- Source data/transwell/769-P/migration/NC.jpg
- Source data/transwell/769-P/migration/siSTAT2-1.jpg
- Source data/transwell/769-P/migration/siSTAT2-2.jpg
- Source data/transwell/786-0/
- Source data/transwell/786-0/invasion/
- Source data/transwell/786-0/invasion/NC.jpg
- Source data/transwell/786-0/invasion/siSTAT2-1.jpg
- Source data/transwell/786-0/invasion/siSTAT2-2.jpg
- Source data/transwell/786-0/migration/
- Source data/transwell/786-0/migration/NC.jpg
- Source data/transwell/786-0/migration/siSTAT2-1.jpg
- Source data/transwell/786-0/migration/siSTAT2-2.jpg
- Source data/wound-healing/
- Source data/wound-healing/769-P/
- Source data/wound-healing/769-P/0H/
- Source data/wound-healing/769-P/0H/NC.jpg
- Source data/wound-healing/769-P/0H/siSTAT2-1.jpg
- Source data/wound-healing/769-P/0H/siSTAT2-2.jpg
- Source data/wound-healing/769-P/24H/
- Source data/wound-healing/769-P/24H/NC.jpg
- Source data/wound-healing/769-P/24H/siSTAT2-1.jpg
- Source data/wound-healing/769-P/24H/siSTAT2-2.jpg
- Source data/wound-healing/786-0/
- Source data/wound-healing/786-0/0H/
- Source data/wound-healing/786-0/0H/NC.jpg
- Source data/wound-healing/786-0/0H/siSTAT2-1.jpg
- Source data/wound-healing/786-0/0H/siSTAT2-2.jpg
- Source data/wound-healing/786-0/24H/
- Source data/wound-healing/786-0/24H/NC.jpg
- Source data/wound-healing/786-0/24H/siSTAT2-1.jpg
- Source data/wound-healing/786-0/24H/siSTAT2-2.jpg
