# Supplementary material for: Machine learning-based on cytotoxic T lymphocyte evasion gene develops a novel signature to predict prognosis and immunotherapy responses for kidney renal clear cell carcinoma patients
Source: Front Immunol. 2023 Jul 31;14:1192428. doi: 10.3389/fimmu.2023.1192428 (PMC10436106; doi:10.3389/fimmu.2023.1192428)
Supplement: Supplementary file 18 [file DataSheet_1.zip › Source data/R Code/3dPCA.R]

library(scatterplot3d)      
inputFile="input.txt"      
outFile="PCA.pdf"          
setwd("")    

rt=read.table(inputFile,header=T,sep="\t",check.names=F,row.names=1)
data=rt[,c(2:ncol(rt))]
Type=rt[,1]  
var=colnames(rt)[1]

group=levels(factor(Type))
bioCol=c("#00FFFF","#CC33CC","#00FF00","yellow")
col= bioCol[match(Type,group)]

data.pca=prcomp(data, scale. = TRUE)
pcaPredict=predict(data.pca)

pdf(file=outFile, height=5, width=7)
par(oma=c(0.5,0.5,0.5,0.5))
s3d=scatterplot3d(pcaPredict[,1:3], pch = 16, color=col)
legend("top", legend =group,pch = 16, inset = -0.2, box.col="white",xpd = TRUE, horiz = TRUE,col=bioCol[1:length(group)])
dev.off()
