# Supplementary material for: Machine learning-based on cytotoxic T lymphocyte evasion gene develops a novel signature to predict prognosis and immunotherapy responses for kidney renal clear cell carcinoma patients
Source: Front Immunol. 2023 Jul 31;14:1192428. doi: 10.3389/fimmu.2023.1192428 (PMC10436106; doi:10.3389/fimmu.2023.1192428)
Supplement: Supplementary file 18 [file DataSheet_1.zip › Source data/R Code/GO.R]

library("clusterProfiler")
library("org.Hs.eg.db")
library("enrichplot")
library("ggplot2")

pvalueFilter=0.05       
qvalueFilter=0.05       

colorSel="qvalue"
if(qvalueFilter>0.05){
	colorSel="pvalue"
}

setwd("")      
rt=read.table("interGene.txt", header=F, sep="\t", check.names=F)     

genes=unique(as.vector(rt[,1]))
entrezIDs=mget(genes, org.Hs.egSYMBOL2EG, ifnotfound=NA)
entrezIDs=as.character(entrezIDs)
gene=entrezIDs[entrezIDs!="NA"]        
#gene=gsub("c\\(\"(\\d+)\".*", "\\1", gene)

kk=enrichGO(gene=gene, OrgDb=org.Hs.eg.db, pvalueCutoff=1, qvalueCutoff=1, ont="all", readable=T)
GO=as.data.frame(kk)
GO=GO[(GO$pvalue<pvalueFilter & GO$qvalue<qvalueFilter),]
write.table(GO, file="GO.txt", sep="\t", quote=F, row.names = F)

showNum=10
if(nrow(GO)<30){
	showNum=nrow(GO)
}

pdf(file="barplot.pdf", width=9, height=7)
bar=barplot(kk, drop=TRUE, showCategory=showNum, label_format=30, split="ONTOLOGY", color=colorSel) + facet_grid(ONTOLOGY~., scale='free')
print(bar)
dev.off()
		
pdf(file="bubble.pdf", width=9, height=7)
bub=dotplot(kk, showCategory=showNum, orderBy="GeneRatio", label_format=30, split="ONTOLOGY", color=colorSel) + facet_grid(ONTOLOGY~., scale='free')
print(bub)
dev.off()
