# Supplementary material for: Machine learning-based on cytotoxic T lymphocyte evasion gene develops a novel signature to predict prognosis and immunotherapy responses for kidney renal clear cell carcinoma patients
Source: Front Immunol. 2023 Jul 31;14:1192428. doi: 10.3389/fimmu.2023.1192428 (PMC10436106; doi:10.3389/fimmu.2023.1192428)
Supplement: Supplementary file 18 [file DataSheet_1.zip › Source data/R Code/ROC.R]

library(survival)
library(survminer)
library(timeROC)
setwd("")      

bioROC=function(inputFile=null, rocFile=null){
	rt=read.table(inputFile, header=T, sep="\t", check.names=F)
	ROC_rt=timeROC(T=rt$futime,delta=rt$fustat,
	               marker=rt$riskScore,cause=1,
	               weighting='aalen',
	               times=c(1,3,5),ROC=TRUE)
	pdf(file=rocFile, width=5, height=5)
	plot(ROC_rt,time=1,col='navy',title=FALSE,lwd=2)
	plot(ROC_rt,time=3,col='#00FFFF',add=TRUE,title=FALSE,lwd=2)
	plot(ROC_rt,time=5,col='red',add=TRUE,title=FALSE,lwd=2)
	legend('bottomright',
	        c(paste0('AUC at 1 years: ',sprintf("%.03f",ROC_rt$AUC[1])),
	          paste0('AUC at 3 years: ',sprintf("%.03f",ROC_rt$AUC[2])),
	          paste0('AUC at 5 years: ',sprintf("%.03f",ROC_rt$AUC[3]))),
	        col=c("navy",'#00FFFF','red'),lwd=2,bty = 'n')
	dev.off()
}

bioROC(inputFile="risk.txt", rocFile="ROC.pdf")
