# Supplementary material for: Machine learning-based on cytotoxic T lymphocyte evasion gene develops a novel signature to predict prognosis and immunotherapy responses for kidney renal clear cell carcinoma patients
Source: Front Immunol. 2023 Jul 31;14:1192428. doi: 10.3389/fimmu.2023.1192428 (PMC10436106; doi:10.3389/fimmu.2023.1192428)
Supplement: Supplementary file 18 [file DataSheet_1.zip › Source data/R Code/cluster.R]

library(ConsensusClusterPlus)       
expFile="Exp.txt"            
workDir=""     
setwd(workDir)      

data=read.table(expFile, header=T, sep="\t", check.names=F, row.names=1)
data=as.matrix(data)

maxK=9
results=ConsensusClusterPlus(data,
              maxK=maxK,
              reps=50,
              pItem=0.8,
              pFeature=1,
              title=workDir,
              clusterAlg="km",
              distance="euclidean",
              seed=123456,
              plot="png")


clusterNum=3       
cluster=results[[clusterNum]][["consensusClass"]]
cluster=as.data.frame(cluster)
colnames(cluster)=c("PMcluster")
letter=c("A","B","C","D","E","F","G")
uniqClu=levels(factor(cluster$PMcluster))
cluster$PMcluster=letter[match(cluster$PMcluster, uniqClu)]
clusterOut=rbind(ID=colnames(cluster), cluster)
write.table(clusterOut, file="PMcluster.txt", sep="\t", quote=F, col.names=F)
