# Supplementary material for: Machine learning-based on cytotoxic T lymphocyte evasion gene develops a novel signature to predict prognosis and immunotherapy responses for kidney renal clear cell carcinoma patients
Source: Front Immunol. 2023 Jul 31;14:1192428. doi: 10.3389/fimmu.2023.1192428 (PMC10436106; doi:10.3389/fimmu.2023.1192428)
Supplement: Supplementary file 18 [file DataSheet_1.zip › Source data/R Code/diff.R]

library(limma)
library(reshape2)
library(ggpubr)

expFile="GeneExp.txt"         
geneCluFile="geneCluster.txt"    
setwd("")     

rt=read.table(expFile, header=T, sep="\t", check.names=F)
rt=as.matrix(rt)
rownames(rt)=rt[,1]
exp=rt[,2:ncol(rt)]
dimnames=list(rownames(exp),colnames(exp))
data=matrix(as.numeric(as.matrix(exp)),nrow=nrow(exp),dimnames=dimnames)
data=avereps(data)
data=t(data)

geneClu=read.table(geneCluFile, header=T, sep="\t", check.names=F, row.names=1)

sameSample=intersect(row.names(data), row.names(geneClu))
expClu=cbind(data[sameSample,,drop=F], geneClu[sameSample,,drop=F])

sigGene=c()
for(i in colnames(expClu)[1:(ncol(expClu)-1)]){
	if(sd(expClu[,i])<0.001){next}
	if(length(levels(factor(expClu[,"geneCluster"])))>2){
		test=kruskal.test(expClu[,i] ~ expClu[,"geneCluster"])
	}else{
		test=wilcox.test(expClu[,i] ~ expClu[,"geneCluster"])
	}
	pvalue=test$p.value
	if(pvalue<0.05){
		sigGene=c(sigGene, i)
	}
}
sigGene=c(sigGene, "geneCluster")
expClu=expClu[,sigGene]

data=melt(expClu, id.vars=c("geneCluster"))
colnames(data)=c("geneCluster", "Gene", "Expression")

bioCol=c("#FFA500","#0000CC","#FF0000","#6E568C","#7CC767","#223D6C","#D20A13","#FFD121","#088247","#11AA4D")
bioCol=bioCol[1:length(levels(factor(data[,"geneCluster"])))]

p=ggboxplot(data, x="Gene", y="Expression", color = "geneCluster",
	     xlab="",
	     ylab="Gene expression",
	     legend.title="PMcluster",
	     palette = bioCol,
	     width=1)
p=p+rotate_x_text(60)
p1=p+stat_compare_means(aes(group=geneCluster),
	      symnum.args=list(cutpoints = c(0, 0.001, 0.01, 0.05, 1), symbols = c("***", "**", "*", " ")),
	      label = "p.signif")

pdf(file="boxplot.pdf", width=9, height=6)
print(p1)
dev.off()
